# Supplementary material for: Effect of Oral Administration of Collagen Peptide OG-5 on Advanced Atherosclerosis Development in ApoE−/− Mice
Source: Nutrients. 2024 Oct 31;16(21):3752. doi: 10.3390/nu16213752 (PMC11547735; doi:10.3390/nu16213752)
Supplement: Supplementary file 1 [file nutrients-16-03752-s001.zip]

Archive with 1 entries (1 files):
- nutrients-3254156-supplementary.pdf
